# Supplementary material for: miR-146a-5p impairs melanoma resistance to kinase inhibitors by targeting COX2 and regulating NFkB-mediated inflammatory mediators
Source: Cell Commun Signal. 2020 Sep 23;18:156. doi: 10.1186/s12964-020-00601-1 (PMC7510138; doi:10.1186/s12964-020-00601-1)
Supplement: Supplementary file 2 — Additional file 1: Supplementary Table S1. List of used antibodies and molecular probes. Supplementary Table S2. Differentially expressed miR between cell lines with acquired resistance to vemurafenib and their sensitive counterparts. Supplementary Table S3. Genes directly targeted by miR-146a among the NFkB-regulated genes differentially expressed in LM16R/LM16 dataset (GSE68841). Supplementary Table S4. Characteristics of patients treated with vemurafenib and their matched pre- and post-treatment melanoma metastasis (GSE141484). [file 12964_2020_601_MOESM2_ESM.xlsx]

## Sheet: Table S1 
Table S1. List of used antibodies and molecular probes
Antibodies
Immunohistochemistry	ID	COMPANY
Anti-ki67	IS626	Dako
Anti-COX2	Cat: 610203	BD Biosciences
Anti-phospho-p44/42 MAPK (Erk1/2) (Thr202/Tyr204)	Cat: 4370	Cell Signaling
Anti-cleaved Caspase-3 (Asp175)	Cat: 9664	Cell Signaling
Western blotting
Anti-COX2	Sc-7951	Santa Cruz Biotechnology
Anti-phospho-Akt (Ser473)	Cat: 4051	Cell Signaling
Anti-phospho-NFkB p65 (Ser536)	Cat: 13346	Cell Signaling
Anti-NFkB p65	Cat: 8242	Cell Signaling
Anti-AKT	Cat: 610861	BD Biosciences
Anti-phospho-p70 S6 Kinase (Thr389)	Cat: 04-392	Millipore
Anti-p70 S6 Kinase	Cat: 05-781	Millipore
Anti-MAP Kinase (diphosphorylated ERK-1,2)	M8159	Sigma
Anti-MAP Kinase (ERK-1, ERK-2)	M5670	Sigma
Anti-actin	A2066	Sigma
Anti.mouse	554002	BD Biosciences
Anti Rabbit	NA9340V	Amersham
PCR probes
GENE/miR ID	ASSAY ID	COMPANY
CCL2	Hs00234140_m1	Thermo Fisher Scientific
IL6	Hs00985639_m1	Thermo Fisher Scientific
CXCL8	Hs00174103_m1	Thermo Fisher Scientific
VEGFA	Hs00900055_m1	Thermo Fisher Scientific
PTGS2	Hs00153133_m1	Thermo Fisher Scientific
MCL1	Hs01050896_m1	Thermo Fisher Scientific
BCL2L1	Hs00169141_m1	Thermo Fisher Scientific
CD274	Hs01125301_m1	Thermo Fisher Scientific
EGFR	Hs01076078_m1	Thermo Fisher Scientific
INHBA	Hs01081598_m1	Thermo Fisher Scientific
CCL5	Hs00982282_m1	Thermo Fisher Scientific
PTGES	Hs00610420_m1	Thermo Fisher Scientific
RPL13A	Hs03043885_g1	Thermo Fisher Scientific
ACTB	4326315E	Thermo Fisher Scientific
hsa-miR-146a-5p	204688	Exiqon
U6 snRNA	203907	Exiqon
miRNA/siRNA Oligos
miR-146a-5p mimic	MC10722	Thermo Fisher Scientific
miR-146a-5p inhibitor	AM10722	Thermo Fisher Scientific
miRNA mimic negative control	4464058	Thermo Fisher Scientific
PTGS2 siRNA	S11472	Thermo Fisher Scientific
Scrambled control	4390846	Thermo Fisher Scientific

## Sheet: Table S2
Table S2. Differentially expressed miR between cell lines with acquired resistance to vemurafenib and their sensitive counterparts
miRNA	Mature Accession	logFC	t	p-value	FDR
hsa-miR-1252	MIMAT0005944	-2.171	-3.921	0.003	0.692
hsa-miR-218-5p	MIMAT0000275	1.572	3.729	0.005	0.692
hsa-miR-100-5p	MIMAT0000098	1.989	3.354	0.008	0.692
hsa-miR-1255b-5p	MIMAT0005945	-1.906	-3.217	0.010	0.692
hsa-miR-554	MIMAT0003217	-1.719	-3.023	0.014	0.692
hsa-miR-767-5p	MIMAT0003882	1.882	2.984	0.015	0.692
hsa-miR-628-5p	MIMAT0004809	-1.511	-2.852	0.019	0.692
hsa-miR-125b-5p	MIMAT0000423	1.670	2.831	0.019	0.692
hsa-miR-126-3p	MIMAT0000445	-1.535	-2.808	0.020	0.692
hsa-miR-4454	MIMAT0018976	-1.522	-2.804	0.020	0.692
hsa-miR-513a-3p	MIMAT0004777	-1.624	-2.664	0.026	0.692
hsa-miR-378g	MIMAT0018937	-1.980	-2.628	0.027	0.692
hsa-miR-601	MIMAT0003269	-1.067	-2.577	0.030	0.692
hsa-miR-4443	MIMAT0018961	-2.091	-2.567	0.030	0.692
hsa-miR-146a-5p	MIMAT0000449	-1.387	-2.500	0.034	0.692
hsa-miR-576-5p	MIMAT0003241	-1.176	-2.463	0.036	0.692
hsa-miR-3147	MIMAT0015019	-2.091	-2.435	0.037	0.692
hsa-miR-625-5p	MIMAT0003294	1.222	2.347	0.043	0.692
hsa-miR-137	MIMAT0000429	1.642	2.321	0.045	0.692
hsa-miR-378a-3p	MIMAT0000732	-1.615	-2.279	0.048	0.692
hsa-miR-378i	MIMAT0019074	-1.615	-2.279	0.048	0.692
hsa-miR-548aa	MIMAT0018447	-1.733	-2.269	0.049	0.692
p-value < 0.05

## Sheet: Table S3
Table S3. Genes directly targeted by miR-146a among the NFkB-regulated genes differentially expressed in LM16R/LM16 dataset (GSE68841)
Gene	Fold Change
EGFR	60.77
CCL5	42.61
PTGS2	11.00
IFITM1	7.94
TLR4	7.53
SPP1	6.32
IFI27	5.14
IFI44L	4.61
IRAK2	3.40
IRF7	3.10
CXCL8	2.94
DUSP1	1.97
IFI44	1.93
ICAM1	1.93
GRAP2	1.87
CDKN1A	1.85
EDEM3	1.58
TMEM214	1.58
TLR2	1.54
MX2	1.38
OSBPL1A	-1.34
PRKCE	-1.96
FAS	-3.50
CXCR4	-3.73

## Sheet: Table S4
Table S4. Characteristics of patients treated with vemurafenib and their matched pre-
and post-treatment melanoma metastasis (GSE141484)
Sample ID	Patient ID	Sex	Timing	Metastatic site	Therapy	Duration of Treatment, mo
1	patB04	M	pre	subcutaneous	Vemurafenib
2	patB04		post	subcutaneous	Vemurafenib	16
3	patB08	F	pre	subcutaneous	Vemurafenib
4	patB08		post	visceral	Vemurafenib	14
5	patB16	F	pre	subcutaneous	Vemurafenib
6	patB16		post	visceral	Vemurafenib	39
7	patB30	M	pre	subcutaneous	Vemurafenib
8	patB30		post	subcutaneous	Vemurafenib	26
9	patB33	F	pre	subcutaneous	Vemurafenib
10	patB33		post	NA	Vemurafenib	39
11	patB35	M	pre	subcutaneous	Vemurafenib
12	patB35		post	NA	Vemurafenib	4
13	patB38	F	pre	subcutaneous	Vemurafenib
14	patB38		post	subcutaneous	Vemurafenib	5
NA: not available
mo: months
